# Supplementary material for: A benzochalcone derivative synchronously induces apoptosis and ferroptosis in pancreatic cancer cells
Source: PeerJ. 2023 Nov 1;11:e16291. doi: 10.7717/peerj.16291 (PMC10625348; doi:10.7717/peerj.16291)
Supplement: Supplemental Information 2 [file peerj-11-16291-s002.xlsx]

## Sheet: Fig1A
Viability of PANC-1 and Mia-PACA2 cells treated with KL-6 evaluated by 24-h and 72-h CCK8 assays
		KL-6 (μΜ)
Bacground	DMSO	0.195	0.39	0.78	1.56	3.125	6.25	12.5	Cell line	Teatment time (h)
0.2437	1.0623	1.0757	1.0485	1.1305	0.9207	0.4788	0.5528	0.5407	Mia-PACA2	24
0.2708	0.9188	0.9777	0.8502	1.0519	0.8578	0.4188	0.4279	0.4937
0.2406	0.9976	1.0906	0.9178	1.0567	0.943	0.4394	0.4179	0.4344
0.1939	2.9466	2.5787	2.2391	2.1405	1.3852	0.4322	0.3101	0.4033	Mia-PACA2	72
0.1957	2.7973	2.4898	2.25	1.9937	1.6266	0.4209	0.3551	0.4233
0.1944	2.7082	2.3457	2.2325	2.0691	1.397	0.4081	0.3454	0.4098
0.2079	0.7776	0.8245	0.738	0.6686	0.5924	0.4662	0.4398	0.7026	PANC-1	24
0.2529	0.8483	0.8357	0.7226	0.7218	0.6104	0.4654	0.4705	0.5259
0.26	0.897	0.8233	0.8042	0.7178	0.6368	0.4812	0.4567	0.4939
0.2699	0.8982	0.8722	0.9568	0.7767	0.5433	0.3212	0.3092	0.3027	PANC-1	72
0.2719	0.9518	0.9055	0.9282	0.7735	0.5304	0.3169	0.2878	0.2926
0.2637	0.9722	0.9566	1.0891	0.7634	0.5138	0.3039	0.2919	0.272

## Sheet: Fig1B
Clonogenicity of Mia-PACA2 cells treated with different concentrations of compound KL-6
KL-6 (μΜ)	Count	Total Area	Average Size	%Area	IntDen
0	68	8983	132.103	12.554	9097.84
0	50	3359	67.18	12.345	5703.9
0	50	2626	52.52	9.945	4220.14
1	31	1009	32.548	3.821	2813.36
1	16	837	52.312	3.311	5275.38
1	17	1290	75.882	5.008	8351.88
2	14	1248	89.143	6.277	10987.7
2	16	936	58.5	1.997	6000.56
2	19	583	30.684	0.684	2994.74

## Sheet: Fig2A
Analysis of cell cycle distribution in PANC-1 cells treated with KL-6 for 24 hours using propidium iodide/RNase
KL-6 (μΜ)	0	0	0	0.5	0.5	0.5	1	1	1	2	2	2
%G1	37.3	40.4	39.3	31.7	35	36.9	29.3	32.3	31.6	24.6	20	23.3
%S	41.1	42.9	42.4	42.9	39.4	37.7	37.9	37.4	36	30.3	34.4	34.5
%G2	15.2	12.3	13.1	19.3	20.7	20.2	25.3	24.1	26.5	40.9	43.9	38.3

## Sheet: Fig2B
Detection of apoptosis in Mia-PACA2 cells treated with compound KL-6 at varying concentrations for 48 hours using FITC-Annexin V assay
	KL-6 （μM）
0	0.5	1	2
9.16	10.74	20.94	28.67
8.17	13.2	12.25	28.78
8.22	10.08	18.59	33.02

## Sheet: Fig3A
Wound closure of PANC-1 and Mia PACA2cells treated with compound KL-6 at indicated concentrations for 24 hours
	KL-6 (μΜ)
Time (h)	0	1	2
0	550	550	551	Mia-PACA2
0	554	546	548
0	550	560	549
24	350	507	511
24	365	491	440
24	356	478	508
0	318	315	302	PANC-1
0	309	321	305
0	324	320	315
24	258	297	286
24	233	307	275
24	255	308	280

## Sheet: Fig3B
Transwell assay of PANC-1 and Mia PACA2 cells after 48 hours of treatment with compound KL-6 at indicated concentrations
KL-6 (μΜ)	Count	Total Area	Average Size	%Area	IntDen
0	109	28543	261.862	1.287	16910.4	Mia-PACA2
0	84	27370	325.833	1.234	22006.9
0	142	45673	321.641	2.059	21038.5
1	94	30369	323.074	1.369	22480
1	56	16400	292.857	0.739	18223
1	64	16952	264.875	0.764	13983.9
2	73	28804	394.575	1.299	27818
2	35	11467	327.629	0.517	20420.3
2	35	13076	373.6	0.59	25386.7
5	9	2881	320.111	0.13	25929.9
5	11	3850	350	0.174	25102
5	23	7743	336.652	0.349	23631.3
0	174	8273	47.546	0.373	2126.63	PANC-1
0	304	26672	87.737	1.203	3174.18
0	186	44497	239.231	2.006	10998.9
1	57	14994	263.053	0.676	12932
1	94	24506	260.702	1.105	11457.3
1	66	16638	252.091	0.75	12244.2
2	22	4745	215.682	0.214	13434
2	25	5244	209.76	0.236	13326.2
2	55	13411	243.836	0.605	14270.4
5	18	2206	122.556	0.099	10021.3
5	42	9993	237.929	0.451	17250.7
5	56	12132	216.643	0.547	17256.2

## Sheet: Fig6A&C
The mRNA expression levels of PLAC8, NME1-NME2, SLC7A11 and GPX4 in PANC-1 cells after treatment with different concentrations of KL-6.
KL-6 (μΜ)	GAPDH	PLAC8	NME1-NME2	SLC7A11	GPX4
0	17.03	22.91	26.77	25.24	23.16
0	16.41	22.78	27.32	25.07	22.91
0	17.25	22.96	26.92	25.23
0.5	16.57	23.61	27	25.24	22.25
0.5	16.08	22.84	26.79	25.08	22.32
0.5	16.57	22.84	26.92		22.61
2	16.37	23.23	27.33	26.21	22.01
2	16.94	23.05	27.15	25.62	22.14
2	16.47	23.04	26.44	24.67	22.3

## Sheet: FIg6B
The detection of lipid peroxidation levels using BODIPY 581/591C11.
KL-6 (μΜ)
0	0.5	1	2
389	454	493	601
395	466	501	609
348	458	467	610
